# Supplementary material for: Adaptive Autoimmunity and Foxp3-Based Immunoregulation in Zebrafish
Source: PLoS One. 2010 Mar 5;5(3):e9478. doi: 10.1371/journal.pone.0009478 (PMC2832694; doi:10.1371/journal.pone.0009478)
Supplement: Table S1 — Antigens used to construct antigen microarrays (0.02 MB XLS) [file pone.0009478.s001.xls]

## Sheet: Sheet1
	Supplementary Table 1: Antigens spotted on antigen arrays
	Antigen/Peptide	Position	Sequence
	zf CNS lysate	NA	NA
	zfMBP/p1	1–20	matastsgqnpfglgrkkka
	zfMBP/p2	16–35	rkkkapgvldqisrffggdk
	zfMBP/p3	31–50	fggdkkrkgkrphhsstrrr
	zfMBP/p4	46–65	strrrgdvnpvvhffrsfvs
	zfMBP/p5	61–80	rsfvssprpksrgesrsrsp
	zfMBP/p6	76–88	rsrsppkrwstif
	zMP0/p1	1–20	mlsvlaltsvvllgiasqst
	zMP0/p2	16–35	asqstalvvntdsekhalvg
	zMP0/p3	31–50	halvgsdvrlscsffswqwt
	zMP0/p4	46–65	swqwtspevsftwhyrpdga
	zMP0/p5	61–80	rpdgakdaisifhygggeay
	zMP0/p6	76–95	ggeaypankgpfqnrlefvg
	zMP0/p7	91–110	lefvgnpsrrdgsiliknld
	zMP0/p8	106–125	iknldfgdngtftcdaknpp
	zMP0/p9	121–140	aknppdigghpstirllvfe
	zMP0/p10	136–155	llvfekvpvqagvitgsiig
	zMP0/p11	151–170	gsiigvvlgllilvvaiyyl
	zMP0/p12	166–185	aiyylmrflvarrvfslsms
	zMP0/p13	181–203	slsmskhgkkgkgkegsqqkqri
	zfPLP/p1	1–20	mfpvkqpwlckalgcydcci
	zfPLP/p2	16–35	ydccirclgavpytslvatl
	zfPLP/p3	31–50	lvatllcyagvglfcgaghe
	zfPLP/p4	46–65	gaghealththtfvelhfar
	zfPLP/p5	61–80	lhfardvqdftvmadfikyf
	zfPLP/p6	76–95	fikyfqyviyglasffflyg
	zfPLP/p7	91–110	fflygllllaegfyttsavk
	zfPLP/p8	106–125	tsavkqtfgefrstqfgrci
	zfPLP/p9	121–140	fgrcisltfiiltyvlaliw
	zfPLP/p10	136–155	laliwlivfgftavpvlffi
	zfPLP/p11	151–170	vlffinmksschtvnvlset
	zfPLP/p12	166–185	vlsettlfnqqsrvcmdarm
	zfPLP/p13	181–200	mdarmygflswnampgvvcg
	zfPLP/p14	196–215	gvvcgnalanickapefhvt
	zfPLP/p15	211–230	efhvtydlyicafagagitl
	zfPLP/p16	226–245	agitllalfvymvattynya
	zfPLP/p17	241–257	tynyailrflgrkgirc
	Abbreviations:
	zf CNS lysate: zebrafish central nervous system lysate
	zf MBP: zebrafish myelin basic protein
	zf MP0: zebrafish myelin protein P0
	zf PLP: zebrafish proteolipid protein
